# Supplementary material for: Consumption of Sugar-Sweetened or Artificially Sweetened Beverages and Semen Quality in Young Men: A Cross-Sectional Study
Source: Int J Environ Res Public Health. 2022 Jan 7;19(2):682. doi: 10.3390/ijerph19020682 (PMC8775653; doi:10.3390/ijerph19020682)
Supplement: Supplementary file 1 [file ijerph-19-00682-s001.zip]

Archive with 1 entries (1 files):
- ijerph-1513320-supplementary.pdf
